# Supplementary material for: Microanatomical features of bovids long bones: What are the effects of mass and habitat?
Source: J Anat. 2026 Apr 23:10.1111/joa.70140. Online ahead of print. doi: 10.1111/joa.70140 (PMC13398651; doi:10.1111/joa.70140)
Supplement: Supplementary file 1 — Appendix S1. [file JOA-9999-0-s001.zip]

Archive with 7 entries (7 files):
- S1.xlsx
- S2_lm_table_post_hoc_nemeniy.docx
- S3_Violinplot.zip
- S4.zip
- S5_thickness_maps.zip
- S6_PCA.docx
- S7_R_code.zip
