# Supplementary material for: Microanatomical features of bovids long bones: What are the effects of mass and habitat?
Source: J Anat. 2026 Apr 23:10.1111/joa.70140. Online ahead of print. doi: 10.1111/joa.70140 (PMC13398651; doi:10.1111/joa.70140)
Supplement: Supplementary file 1 — Appendix S1. [file JOA-9999-0-s001.zip › S1.xlsx]

## Sheet: Sup.data.1.1 Generality
Tribes	Species	Ab	Habitat	Origine	Specimen number	Sex	Body length male (BLM)*	Body length female (BLF)*	Shoulder height male (SHM)*	Shoulder height female (SHF)*	Weight male (WM)*	Weight female (WF)*
Bovini	Bison_bison_MNHN_ZM_AC_1885_339	Bb	open	Menagerie	MNHN-ZM-AC-1885-339	F	304-380 cm	210-350 cm	167-195 cm	150-180 cm	600-860 Kg	360-544 Kg
Bovini	Bos_javanicus_MNHN_ZM_AC_1944_101	Bj	heavy_cover	Zoo	MNHN-ZM-AC-1944-101	M	190-225 cm	190-225 cm	160 cm	160 cm	600-800 Kg	400 Kg
Boselaphini	Tetracerus_quadricornis_MNHN_ZM_MO_1994_2317	Tq	heavy_cover	Menagerie	MNHN-ZM-MO-1994-2317	F	90-110 cm	90-110 cm	55-65 cm	55-65 cm	15-25 Kg	15-25 Kg
Boselaphini	Boselaphus_tragocamelus_MNHN_ZM_AC_1864_103	Bt	light_cover	NA	MNHN-ZM-AC-1864-103	F	180-210 cm	170 cm	120-150 cm	120-150 cm	200-290 Kg	120-212 Kg
Hippotragini	Addax_nasomaculatus_MNHN_ZM_AC_1970_277	An	open	Menagerie	MNHN-ZM-AC-1970-277	F	110-130 cm	110-130 cm	95-115 cm	95-115 cm	100-125 Kg	60-90 Kg
Hippotragini	Hippotragus_equinus_MNHN_ZM_AC_1969_167	He	light_cover	sauvage	MNHN-ZM-AC-1969-167	F	200-265 cm	200-265 cm	126-160 cm	126-160 cm	235-300 Kg	215-280 Kg
Alcelaphini	Connochaetes_gnou_MNHN_ZM_2013_26	Cg	open	NA	MNHN-ZM-2013-26	F	185-220 cm	170-205 cm	110-120 cm	90-105 cm	140-180 Kg	110-160 Kg
Caprini	Ammotragus_lervia_MNHN_ZM_2010_643	Al	mountain	Zoo	MNHN-ZM-2010-643	M	130-165 cm	130-165 cm	75-110 cm	75-110 cm	30-145 Kg	30-145 Kg
Caprini	Capricornis_milneedwardsi_MNHN_ZM_AC_1874_283	Cm	mountain	sauvage	MNHN-ZM-AC-1874-283	M	140-180 cm	140-180 cm	100-112 cm	100-112 cm	85-140 Kg	85-140 Kg
Reduncini	Kobus_ellipsyprimnus_MNHN_ZM_AC_1935_637	Ke	heavy_cover	Zoo	MNHN-ZM-AC-1935-637	F	180-220 cm	180-220 cm	100-136 cm	100-136 cm	250-275 kg	160-180 Kg
antilopini	Gazella_dorcas_MNHN_ZM_MO_1974_113	Gd	open	sauvage	MNHN-ZM-MO-1974-113	M	90-110 cm	90-110 cm	61-65 cm	61-65 cm	20-23 Kg	20-23 Kg
Oreotragini	Oreotragus_oreotragus_SSN	Oo	mountain	NA	SSN	NA	83 cm	83 cm	42 cm	42 cm	9-12 Kg	11-18 Kg
Cephalophini	Cephalophus_silvicultor_MNHN_ZM_MO_1981_1023	Cs	heavy_cover	Zoo	MNHN-ZM-MO-1981-1023	M	115-145 cm	115-145 cm	65-80 cm	65-80 cm	45-80 Kg	45-80 Kg
*Extract from Bovids of the World (Castelló 2016)

## Sheet: Sup. data. 1.2 Microanat para
		Microanatomical parameters obtained with Avizo					Ratio of these parameters used for the rest of the study only the WBV will be used as is
Humerus
Tribes	Species	Bone tissue volume (BTV)	Trabecular space volume (TSV)	Trabecular bone volume (TBV)	Cortical space volume (CSV)	Whole bone volume (WBV)	Trabecular compactness (Tc)	Bone compactness (C)	Relative fraction of trabecular bone (%trab)	Pixel loss verification
Alcelaphini	Connochaetes gnou	113953	139501	50113.5	64647.1	204148	0.359235	0.55819	0.439773	-807.448
antilopini	Gazella dorcas	11808.8	17940.5	4511.12	7408.42	25348.9	0.251449	0.465851	0.382013	-110.726
Boselaphini	Boselaphus tragocamelus	196214	256006	94698.2	103743	359748	0.369907	0.54542	0.482627	-2226.88
Boselaphini	Tetracerus quadricornis	13804.5	18099.2	4346.42	9591.42	27690.7	0.240144	0.498527	0.314854	-133.304
Bovini	Bison bison	380810	735452	215251	173657	909109	0.292679	0.418883	0.565246	-8097.82
Bovini	Bos javanicus	462617	577764	216023	251229	828993	0.373895	0.558047	0.466958	-4634.79
Caprini	Ammotragus lervia	101806	116727	41168.7	61411.8	178139	0.352692	0.571497	0.404385	-774.738
Caprini	Capricornis milneedwardsii	142490	232072	67964	75885.8	307958	0.292858	0.462695	0.476972	-1359.4
Cephalophini	Cephalophus silvicultor	57620.8	68962.8	21269	36827.8	105791	0.308412	0.544668	0.36912	-476.004
Hippotragini	Addax nasomaculatus	77341.3	154526	34850.1	43725.8	198252	0.225529	0.390117	0.450601	-1234.56
Hippotragini	Hippotragus equinus	183504	285275	101074	84359.6	369635	0.354302	0.496448	0.550796	-1928.72
Oreotragini	Oreotragus oreotragus	9540.89	14034.6	3241.38	6414.75	20449.3	0.230957	0.466562	0.339736	-115.242
Reduncini	Kobus ellipsiprymnus	194154	256968	103107	92501.9	349470	0.401246	0.555566	0.531061	-1455.74
Radius_ulna
Tribes	Species	Bone tissue volume (BTV)	Trabecular space volume (TSV)	Trabecular bone volume (TBV)	Cortical space volume (CSV)	Whole bone volume (WBV)	Trabecular compactness (Tc)	Bone compactness (C)	Relative fraction of trabecular bone (%trab)	Pixel loss verification
Alcelaphini	Connochaetes gnou	109121	60831.3	22905.3	86981.9	147813	0.376538	0.738238	0.209907	-765.947
antilopini	Gazella dorcas	11725.9	8186.95	1844.48	10028.7	18215.7	0.225295	0.643727	0.1573	-147.285
Boselaphini	Boselaphus tragocamelus	174233	137374	42706.8	134887	272261	0.310879	0.639948	0.245114	-3360.86
Boselaphini	Tetracerus quadricornis	12403.8	8803.89	1860.24	10700.9	19504.8	0.211298	0.635936	0.149974	-157.336
Bovini	Bison bison	314001	378747	144054	175515	554262	0.380343	0.566521	0.458768	-5568.19
Bovini	Bos javanicus	379565	229656	97433.6	285506	515162	0.424259	0.736787	0.256698	-3374.86
Caprini	Ammotragus lervia	85902.2	35751.6	15294	71221.1	106973	0.427786	0.80303	0.17804	-612.863
Caprini	Capricornis milneedwardsii	121753	121603	42261.4	81345.2	202949	0.347535	0.599921	0.347107	-1853.47
Cephalophini	Cephalophus silvicultor	49811.7	34941.4	10793.2	39636.8	74578.2	0.308896	0.667912	0.216681	-618.371
Hippotragini	Addax nasomaculatus	73584.3	88406.2	19033.2	55537.4	143944	0.215293	0.511202	0.258659	-986.329
Hippotragini	Hippotragus equinus	176222	152367	52374.6	126112	278479	0.343739	0.632802	0.297207	-2264.3
Oreotragini	Oreotragus oreotragus	7557.04	5709.66	1365.84	6321.41	12031.1	0.239216	0.628127	0.180737	-130.207
Reduncini	Kobus ellipsiprymnus	161365	142017	49713.2	113761	255778	0.350051	0.630878	0.30808	-2109.55
Alcelaphini	Connochaetes gnou radius	81591.3	47136.8	16545	65460.6	112597	0.350999	0.724629	0.202778
Alcelaphini	Connochaetes gnou ulna	27530	13694.5	6360.36	21521.4	35215.9	0.464445	0.781749	0.231034
Femur
Tribes	Species	Bone tissue volume (BTV)	Trabecular space volume (TSV)	Trabecular bone volume (TBV)	Cortical space volume (CSV)	Whole bone volume (WBV)	Trabecular compactness (Tc)	Bone compactness (C)	Relative fraction of trabecular bone (%trab)	Pixel loss verification
Alcelaphini	Connochaetes gnou	134851	190978	71893.7	63654.8	254633	0.37645	0.52959	0.533134	-697.501
antilopini	Gazella dorcas	17803.1	26859.2	7049.69	10918.2	37777.4	0.262469	0.471264	0.395981	-164.773
Boselaphini	Boselaphus tragocamelus	260930	356194	129483	133445	489639	0.363518	0.532903	0.496236	-1997.9
Boselaphini	Tetracerus quadricornis	22345.3	29451.6	7686.35	14848.9	44300.5	0.260982	0.504403	0.343981	-189.966
Bovini	Bison bison	433573	827906	274795	163382	991288	0.331916	0.437383	0.633792	-4604.35
Bovini	Bos javanicus	554258	687222	287312	270803	958024	0.418078	0.578543	0.518372	-3856.58
Caprini	Ammotragus lervia	109150	124952	46854.3	63194.7	188147	0.374978	0.58013	0.429266	-899.254
Caprini	Capricornis milneedwardsii	128893	214828	62720.1	67712.6	282541	0.291954	0.456192	0.486606	-1539.88
Cephalophini	Cephalophus silvicultor	86667.2	123601	39688.5	47431.4	171033	0.321102	0.506729	0.457942	-452.786
Hippotragini	Addax nasomaculatus	109722	232137	56869.8	54346.5	286483	0.244984	0.382995	0.51831	-1494.77
Hippotragini	Hippotragus equinus	238408	382122	143204	97561.7	479683	0.374761	0.497011	0.600669	-2358.01
Oreotragini	Oreotragus oreotragus	13965.4	21712.2	4699.73	9369.17	31081.3	0.216456	0.449319	0.336526	-103.457
Reduncini	Kobus ellipsiprymnus	269639	359443	144044	127265	486708	0.400743	0.554006	0.534211	-1670.06
Tibia
Tribes	Species	Bone tissue volume (BTV)	Trabecular space volume (TSV)	Trabecular bone volume (TBV)	Cortical space volume (CSV)	Whole bone volume (WBV)	Trabecular compactness (Tc)	Bone compactness (C)	Relative fraction of trabecular bone (%trab)	Pixel loss verification
Alcelaphini	Connochaetes gnou	121295	75234.1	25745.9	96510	171744	0.342211	0.706252	0.21226	-961.342
antilopini	Gazella dorcas	20692.2	19339.2	3446.98	17471.8	36811.1	0.178238	0.562118	0.166584	-226.645
Boselaphini	Boselaphus tragocamelus	204443	210197	52606	153980	364177	0.250269	0.561383	0.257314	-2142.62
Boselaphini	Tetracerus quadricornis	22598	18666.6	3266.42	19444.7	38111.4	0.174987	0.592948	0.144544	-113.132
Bovini	Bison bison	318474	386952	107579	214607	601559	0.278017	0.529415	0.337796	-3711.63
Bovini	Bos javanicus	411061	305016	121252	293315	598331	0.397527	0.687012	0.294973	-3506.24
Caprini	Ammotragus lervia	98130.5	57877.1	19221.5	79627.8	137505	0.332109	0.713651	0.195877	-718.816
Caprini	Capricornis milneedwardsii	129118	153724	37215.3	93787.6	247512	0.242091	0.521666	0.288226	-1884.45
Cephalophini	Cephalophus silvicultor	70015.3	59517.1	16387.4	54385.7	113903	0.275339	0.614693	0.234055	-757.799
Hippotragini	Addax nasomaculatus	92023.3	129054	23188.8	70135.9	199189	0.179683	0.461989	0.251988	-1301.35
Hippotragini	Hippotragus equinus	199837	216585	62277.1	139894	356479	0.287541	0.560584	0.31164	-2334.69
Oreotragini	Oreotragus oreotragus	13734.9	13949.5	2529.6	11404.8	25354.3	0.18134	0.541719	0.184173	-199.498
Reduncini	Kobus ellipsiprymnus	225322	227927	69058.7	158201	386127	0.302987	0.583544	0.306489	-1937.39
		Whole bone volume (WBV; mm3); Bone compactness (C; as bone tissue volume [BTV] over WBV; C=BTV/WBV); Relative fraction of trabecular bone (%trab, as the trabecular bone volume [TBV] over BTV; %trab=TBV/BTV); Trabecular compactness (Tc, as TBV over the trabecular space volume [TSV]; Tc=TBV/TSV); Mean compact thickness (MeantT; in mm); Maximal compact thickness values (MaxT; in mm); Relative mean c…
		Because of the variation of size and shape in each species, we have defined an approximate bone radius geometrically (Fig. 2).

## Sheet: Sup. data. 1.3 Rmax and Rmean
					Cylinder values from the geomagic process				Bone thickness obtain with Geomagic		Relative bone thickness obtain from the cylinder approximation
Humerus
Tribes	Species	Mass (from Etienne et al. 2021)	AVIZO mesh vertex simplifcation for geomagic	Remeshing value selected	Height	Volume	Area	Radius	Rmean	Rmax	RmeanT	RmaxT
Alcelaphini	Connochaetes gnou	145 (110-180)	1000000	0.35	30	15167	505.567	12.6857	2.3751	10.6643	0.187227	0.840655
antilopini	Gazella dorcas	19 (15-23)	1000000	0.2	20	2663	133.15	6.51022	1.02689	3.90356	0.157735	0.599605
Boselaphini	Boselaphus tragocamelus	205 (200-290)	1000000	0.5	42	35254	839.381	16.3457	2.39434	10.5956	0.146481	0.648218
Boselaphini	Tetracerus quadricornis	20 (15-25)	1000000	0.2	22	2866	130.273	6.4395	1.21325	4.74394	0.188408	0.736694
Bovini	Bison bison	679 (360-998)	1000000	0.5	60	92191	1536.52	22.1154	2.06525	9.22907	0.0933853	0.417315
Bovini	Bos javanicus	600 (400-800)	1000000	0.5	49	81883	1671.08	23.0634	3.46495	15.5493	0.150236	0.674197
Caprini	Ammotragus lervia	87,5 (30-145)	1000000	0.35	42	19456	463.238	12.143	2.51145	9.33996	0.206822	0.769162
Caprini	Capricornis milneedwardsii	112,5 (85-140)	1000000	0.35	33	20308	615.394	13.9959	1.95714	6.20707	0.139836	0.443491
Cephalophini	Cephalophus silvicultor	62,5 (45-80)	1000000	0.2	38	11537	303.605	9.8306	1.97622	6.09036	0.201027	0.619531
Hippotragini	Addax nasomaculatus	92,5 (60-125)	1000000	0.35	46	25736	559.478	13.3449	1.4698	6.30405	0.110139	0.472392
Hippotragini	Hippotragus equinus	275,5 (215-300)	1000000	0.5	49	38692	789.633	15.854	1.88946	7.10297	0.119179	0.448025
Oreotragini	Oreotragus oreotragus	13,5 (9-18)	1000000	0.2	23	2278	99.0435	5.61485	1.01214	3.45317	0.180261	0.615007
Reduncini	Kobus ellipsiprymnus	217,5 (160-275)	1000000	0.5	30	23777	792.567	15.8834	2.22132	13.4251	0.139852	0.845229
Radius-ulna
Tribes	Species	Mass (Etienne)	AVIZO mesh vertex simplifcation	Remeshing value selected	Height	Volume	Area	Radius	Rmean	Rmax	RmeanT	RmaxT
Alcelaphini	Connochaetes gnou	145 (110-180)	1000000	0.35			#DIV/0!	#DIV/0!			#DIV/0!	#DIV/0!
antilopini	Gazella dorcas	19 (15-23)	1000000	0.2	21.538	1906.9	88.5366	5.30868	1.75477	8.73204	0.330547	1.64486
Boselaphini	Boselaphus tragocamelus	205 (200-290)	1000000	0.5	56.309	39229.2	696.677	14.8916	3.87847	24.4406	0.260447	1.64124
Boselaphini	Tetracerus quadricornis	20 (15-25)	1000000	0.2	18.975	2294.48	120.921	6.20407	1.91956	11.1871	0.309403	1.80319
Bovini	Bison bison	679 (360-998)	1000000	0.5	44.405	54942.8	1237.31	19.8456	2.53328	10.4678	0.127649	0.527462
Bovini	Bos javanicus	600 (400-800)	1000000	0.5	56.22	74120.7	1318.41	20.4856	5.07077	23.7356	0.247528	1.15865
Caprini	Ammotragus lervia	87,5 (30-145)	1000000	0.35	33.912	12734.2	375.507	10.9329	4.13041	17.8669	0.377798	1.63424
Caprini	Capricornis milneedwardsii	112,5 (85-140)	1000000	0.35	40.25	23538.1	584.799	13.6436	2.75676	17.6809	0.0684909	0.439277
Cephalophini	Cephalophus silvicultor	62,5 (45-80)	1000000	0.2	53.937	40400.2	749.026	15.4409	3.0702	20.4554	0.198835	1.32475
Hippotragini	Addax nasomaculatus	92,5 (60-125)	1000000	0.35	63.663	23055	362.141	10.7365	2.15395	14.5901	0.200619	1.35892
Hippotragini	Hippotragus equinus	275,5 (215-300)	1000000	0.5	47.014	30744.7	653.948	14.4277	3.38745	20.6718	0.234788	1.43279
Oreotragini	Oreotragus oreotragus	13,5 (9-18)	1000000	0.2	17.867	1471.27	82.3456	5.11971	1.67403	9.72801	0.326977	1.90011
Reduncini	Kobus ellipsiprymnus	217,5 (160-275)	1000000	0.5	47.883	37963.3	792.834	15.8861	3.01351	15.4615	0.189695	0.973274
Alcelaphini	Connochaetes gnou radius	145 (110-180)	1000000	0.35					3.85355	9.95978
Alcelaphini	Connochaetes gnou ulna	146 (110-180)	1000000	0.35					11.3307	82.0681
Femur
Tribes	Species	Mass (Etienne)	AVIZO mesh vertex simplifcation	Remeshing value selected	Height	Volume	Area	Radius	Rmean	Rmax	RmeanT	RmaxT
Alcelaphini	Connochaetes gnou	145 (110-180)	1000000	0.35	45	21876	486.133	12.4395	1.82615	6.68081	0.146803	0.537064
antilopini	Gazella dorcas	19 (15-23)	1000000	0.2	22	3434	156.091	7.04878	1.06522	3.4234	0.151121	0.485673
Boselaphini	Boselaphus tragocamelus	205 (200-290)	1000000	0.5	49	43543	888.633	16.8185	2.44135	8.84331	0.145159	0.52581
Boselaphini	Tetracerus quadricornis	20 (15-25)	1000000	0.2	30	4530	151	6.93288	1.31511	4.87214	0.189692	0.702758
Bovini	Bison bison	679 (360-998)	1000000	0.5	52	71473	1374.48	20.9168	1.73926	8.34127	0.0831515	0.398784
Bovini	Bos javanicus	600 (400-800)	1000000	0.5	58	70991	1223.98	19.7384	3.17935	12.4513	0.161074	0.630815
Caprini	Ammotragus lervia	87,5 (30-145)	1000000	0.35	46	20227	439.717	11.8307	2.30836	7.41442	0.195115	0.626708
Caprini	Capricornis milneedwardsii	112,5 (85-140)	1000000	0.35	54	27884	516.37	12.8205	1.70239	5.31258	0.132786	0.414381
Cephalophini	Cephalophus silvicultor	62,5 (45-80)	1000000	0.2	38	16158	425.211	11.634	1.70625	5.75728	0.146661	0.494869
Hippotragini	Addax nasomaculatus	92,5 (60-125)	1000000	0.35	53	32181	607.189	13.9023	1.29225	5.677	0.0929522	0.408349
Hippotragini	Hippotragus equinus	275,5 (215-300)	1000000	0.5	47	37516	798.213	15.9399	1.71205	7.39333	0.107407	0.463826
Oreotragini	Oreotragus oreotragus	13,5 (9-18)	1000000	0.2	21	2703	128.714	6.40086	1.12405	3.02813	0.175609	0.473081
Reduncini	Kobus ellipsiprymnus	217,5 (160-275)	1000000	0.5	69	61113	885.696	16.7906	2.37098	9.35784	0.141208	0.557324
Tibia
Tribes	Species	Mass (Etienne)	AVIZO mesh vertex simplifcation	Remeshing value selected	Height	Volume	Area	Radius	Rmean	Rmax	RmeanT	RmaxT
Alcelaphini	Connochaetes gnou	145 (110-180)	1000000	0.35	58	21796.7	375.805	10.9372	4.24302	12.763	0.387944	1.16693
antilopini	Gazella dorcas	19 (15-23)	1000000	0.2	35	3949.24	112.835	5.99305	1.83668	4.77883	0.306468	0.797395
Boselaphini	Boselaphus tragocamelus	205 (200-290)	1000000	0.5	75	47683.2	635.776	14.2258	3.75886	9.85416	0.264228	0.692696
Boselaphini	Tetracerus quadricornis	20 (15-25)	1000000	0.2	45	5545.39	123.231	6.26304	2.00996	5.40804	0.320924	0.863485
Bovini	Bison bison	679 (360-998)	1000000	0.5	79	78961.8	999.517	17.8369	3.76487	13.2307	0.211072	0.741758
Bovini	Bos javanicus	600 (400-800)	1000000	0.5	55	56852.7	1033.69	18.1393	5.52953	20.372	0.304838	1.12309
Caprini	Ammotragus lervia	87,5 (30-145)	1000000	0.35	55	17828.6	324.156	10.1579	4.13592	13.5896	0.407164	1.33784
Caprini	Capricornis milneedwardsii	112,5 (85-140)	1000000	0.35	61	29092.4	476.925	12.3211	2.87497	8.04925	0.233337	0.653288
Cephalophini	Cephalophus silvicultor	62,5 (45-80)	1000000	0.2	47	14526.5	309.074	9.91873	2.96512	11.5423	0.298941	1.16369
Hippotragini	Addax nasomaculatus	92,5 (60-125)	1000000	0.35	48	20175.9	420.331	11.567	2.22927	6.02946	0.192727	0.521264
Hippotragini	Hippotragus equinus	275,5 (215-300)	1000000	0.5	60	40071.4	667.856	14.5803	3.36247	12.317	0.230617	0.84477
Oreotragini	Oreotragus oreotragus	13,5 (9-18)	1000000	0.2	41	4030.44	98.3034	5.59383	1.56716	4.05822	0.280159	0.725481
Reduncini	Kobus ellipsiprymnus	217,5 (160-275)	1000000	0.5	64	47323	739.422	15.3416	3.66641	11.8479	0.238984	0.772271

## Sheet: Sup. data. 1.4 R database
R table combining the results from the previous analysis and used for all the quantitative analysis
	Abreviation	Tribes	Habitat	Mass	Origine	sexe	Trabecularcompacityhum	Globalcompactnesshum	%trabhum	RmeanThumerus	RmaxThumerus	WBVhum	Trabecularcompacityfem	Globalcompactnessfem	%trabfemfem	RmeanTiffemur	RmaxTiffemur	WBVfem	Trabecularcompacityradiusulna	Globalcompactnessradiusulna	%trabradiusulna	RmeanTifradiusulna	RmaxTifradiusulna	WBVradiusulna	Trabecularcompacitytibia	Globalcompactnesstibia	%trabtibia	RmeanTiftibia	RmaxTiftibia	WBVtibia
Cephalophus_silvicultor_MNHN_ZM_MO_1981_1023	Cs	Cephalophini	heavy_cover	62.5	Zoo	M	0.308412374254432	0.544668498149602	0.36911956501194	0.201027464521446	0.619531038458692	105790.5935	0.321101598932545	0.506729088571709	0.45794174229091	0.146661260651304	0.494868830899656	171032.52658	0.30889569	0.66791209	0.21668101	0.198835077323818	1.32475116952955	74578.1625	0.275339395409286	0.614433153333145	0.234054638118018	0.298941358998949	1.16368674723909	113950.992
Oreotragus_oreotragus_SSN	Oo	Oreotragini	mountain	13.5	NA	NA	0.23095692180489	0.466562430609589	0.339736064919249	0.180261258872748	0.615006591283428	20449.33132	0.216456034897242	0.449319195327656	0.336525708453113	0.175609096063607	0.473081421701073	31081.339714	0.23921556	0.6281273	0.18073726	0.326977492647697	1.90010950714845	12031.0623	0.181339607106025	0.541149492097799	0.184172844014178	0.280158514673717	0.725481053255043	25380.98666
Gazella_dorcas_MNHN_ZM_MO_1974_113	Gd	antilopini	open	19	sauvage	M	0.251449155558122	0.465850869841989	0.382013225151821	0.157735008018599	0.599604697583072	25348.924848	0.262468591811007	0.471263874158703	0.395980852388302	0.151121153492791	0.485672590513902	37777.37528	0.2252954	0.64372683	0.15729967	0.330547228619848	1.64486036471883	18215.6704	0.178237733686209	0.562325586497692	0.166583899952689	0.306468223450906	0.797395049912828	36797.50587
Kobus_ellipsyprimnus_MNHN_ZM_AC_1935_637	Ke	Reduncini	heavy_cover	217.5	Zoo	F	0.401245785579761	0.555565648135191	0.531061017530307	0.139851773534277	0.845228983160923	349470.17342	0.400742669476131	0.554006039967491	0.534210548352071	0.141208352842639	0.557324470288641	486707.7852	0.35005126	0.63087785	0.30808001	0.189695114187628	0.973274025310023	255777.847	0.302986648421983	0.582972988940513	0.306488657431355	0.238984435328666	0.77227142936292	386505.4129
Capricornis_milneedwardsi_MNHN_ZM_AC_1874_283	Cm	Caprini	mountain	112.5	sauvage	M	0.29285763036307	0.462694851701656	0.404384633766834	0.20682220102431	0.7691616734074	307957.74294	0.291954498814086	0.456191720822856	0.429266352670675	0.195115365432159	0.626707821902782	282540.93798	0.34753456	0.59992105	0.34710704	0.0684909316770186	0.43927701863354	202948.602	0.242091492216764	0.521286788742996	0.288225975276003	0.233336617664004	0.653288475960441	247691.7192
Ammotragus_lervia_MNHN_ZM_2010_643	Al	Caprini	mountain	87.5	Zoo	M	0.352691788463958	0.571496512294369	0.476972471003747	0.139836336840003	0.44349097729824	178138.86281	0.374977514795979	0.5801300981997	0.486606491995998	0.132786265020296	0.414380756361072	188147.10931	0.42778574	0.80302988	0.1780397	0.377797519080267	1.63423739862513	106972.653	0.332109481887175	0.71321978791873	0.195877144283351	0.407164248499842	1.33784001417181	137588.0484
Connochaetes_gnou_MNHN_ZM_2013_26	Cg	Alcelaphini	open	145	NA	F	0.359235289823588	0.558190068430493	0.43977277161709	0.187226550811325	0.840655174863041	204147.65587	0.37644963897921	0.529589530209141	0.533134287595685	0.146802516410495	0.537064162122718	254632.99085	0.37653836	0.73823771	0.20990694	NA	NA	147813.247	0.342211156349927	0.705165090375671	0.212259517083979	0.387943652546239	1.16693412650604	172008.8702
Addax_nasomaculatus_MNHN_ZM_AC_1970_277	An	Hippotragini	open	92.5	Menagerie	F	0.225529168669505	0.390116827348987	0.450601303300255	0.110139065646488	0.472392282479755	198251.68508	0.244984301927903	0.38299485051819	0.518310406608441	0.0929521545729344	0.408349298905435	286483.1753	0.21529293	0.51120229	0.25865887	0.200618638124659	1.35892011982756	143943.554	0.179683429550814	0.462088288039785	0.251988161209539	0.192726676099772	0.521263814825718	199146.6618
Hippotragus_equinus_MNHN_ZM_AC_1969_167	He	Hippotragini	light_cover	275.5	sauvage	F	0.354301765977747	0.496447832456562	0.55079609280498	0.119179046280373	0.448024933239179	369634.95498	0.374760628800705	0.497010803734202	0.600668958819571	0.107406820915764	0.463826448574018	479683.45418	0.34373905	0.6328022	0.29720743	0.234788107650526	1.43278655145615	278479.422	0.287540875936616	0.56013430825369	0.311640032996066	0.230617240231382	0.844769633016781	356765.416
Boselaphus_tragocamelus_MNHN_ZM_AC_1864_103	Bt	Boselaphini	light_cover	205	NA	F	0.369906763262928	0.545420129493017	0.314854400927728	0.188407549192434	0.736694093481108	359748.2467	0.36351819803954	0.532903411257566	0.343980578838999	0.189691713430085	0.702758388782119	489639.1661	0.3108794	0.63994752	0.24511355	0.260447020032211	1.6412351875351	272261.005	0.250269343020513	0.561155385417064	0.2573137162468	0.264228087829194	0.692695618874586	364325.0034
Tetracerus_quadricornis_MNHN_ZM_MO_1994_2317	Tq	Boselaphini	heavy_cover	20	Menagerie	F	0.240143552764945	0.498526534520983	0.482627410205151	0.146480906513741	0.648217501715295	27690.661628	0.260982352558912	0.50440263724574	0.496235556232097	0.145158898818917	0.525809548616265	44300.52696	0.21129791	0.63593593	0.14997395	0.309403209497421	1.80318648282346	19504.7579	0.174987396050186	0.591393732626893	0.144544465799499	0.320924210567954	0.863485326931838	38211.49306
Bos_javanicus_MNHN_ZM_AC_1944_101	Bj	Bovini	heavy_cover	600	Zoo	M	0.373895150877322	0.558047480062489	0.466958398258384	0.150235612552678	0.674196917781024	828992.7969	0.418078038884903	0.57854316363517	0.518372355104835	0.161073999645839	0.630814692245342	958024.3737	0.42425891	0.73678715	0.25669825	0.247527918881846	1.15864526914294	515161.74	0.397526562224174	0.684512243365236	0.294973275575245	0.304837793925358	1.12308922057524	600516.0353
Bison_bison_MNHN_ZM_AC_1885_339	Bb	Bovini	open	679	Menagerie	F	0.292679065843017	0.418883060401476	0.565245906050645	0.0933853489740511	0.417315057574602	909108.8232	0.331915642600979	0.437383118582343	0.633792147301797	0.0831514693684987	0.398783883317835	991287.707044	0.38034296	0.56652057	0.45876821	0.127649354378256	0.527461595939143	554262.055	0.278017327969964	0.528033282180669	0.337796295270154	0.211071542331807	0.741758481734945	603133.2682
For radius-ulna PCA (as they are not fused for Cg we exclude it from our analysis)
	Abreviation	Tribes	Habitat	Mass	Origine	sexe	Trabecularcompacityradiusulna	Gloablcompactnessradiusulna	%trabradiusulna	RmeanTifradiusulna	RmaxTifradiusulna	WBVradiusulna
Cephalophus_silvicultor_MNHN_ZM_MO_1981_1023	Cs	Cephalophini	heavy_cover	62.5	Zoo	M	0.30889569	0.66791209	0.21668101	0.198835077323818	1.32475116952955	74578.1625
Oreotragus_oreotragus_SSN	Oo	Oreotragini	mountain	13.5	NA	NA	0.23921556	0.6281273	0.18073726	0.326977492647697	1.90010950714845	12031.0623
Gazella_dorcas_MNHN_ZM_MO_1974_113	Gd	antilopini	open	19	sauvage	M	0.2252954	0.64372683	0.15729967	0.330547228619848	1.64486036471883	18215.6704
Kobus_ellipsyprimnus_MNHN_ZM_AC_1935_637	Ke	Reduncini	heavy_cover	217.5	Zoo	F	0.35005126	0.63087785	0.30808001	0.189695114187628	0.973274025310023	255777.847
Capricornis_milneedwardsi_MNHN_ZM_AC_1874_283	Cm	Caprini	mountain	112.5	sauvage	M	0.34753456	0.59992105	0.34710704	0.0684909316770186	0.43927701863354	202948.602
Ammotragus_lervia_MNHN_ZM_2010_643	Al	Caprini	mountain	87.5	Zoo	M	0.42778574	0.80302988	0.1780397	0.377797519080267	1.63423739862513	106972.653
Addax_nasomaculatus_MNHN_ZM_AC_1970_277	An	Hippotragini	open	92.5	Menagerie	F	0.21529293	0.51120229	0.25865887	0.200618638124659	1.35892011982756	143943.554
Hippotragus_equinus_MNHN_ZM_AC_1969_167	He	Hippotragini	light_cover	275.5	sauvage	F	0.34373905	0.6328022	0.29720743	0.234788107650526	1.43278655145615	278479.422
Boselaphus_tragocamelus_MNHN_ZM_AC_1864_103	Bt	Boselaphini	light_cover	205	NA	F	0.3108794	0.63994752	0.24511355	0.260447020032211	1.6412351875351	272261.005
Tetracerus_quadricornis_MNHN_ZM_MO_1994_2317	Tq	Boselaphini	heavy_cover	20	Menagerie	F	0.21129791	0.63593593	0.14997395	0.309403209497421	1.80318648282346	19504.7579
Bos_javanicus_MNHN_ZM_AC_1944_101	Bj	Bovini	heavy_cover	600	Zoo	M	0.42425891	0.73678715	0.25669825	0.247527918881846	1.15864526914294	515161.74
Bison_bison_MNHN_ZM_AC_1885_339	Bb	Bovini	open	679	Menagerie	F	0.38034296	0.56652057	0.45876821	0.127649354378256	0.527461595939143	554262.055

## Sheet: Sup. data. 1.5. Virt sect descr
			Open			Light c			Hard cover			Montainous
		Gd	An	Cg	Bb	Bt	He	Tq	Cs	Ke	Bj	Oo	Al	Cm
Humerus	Nutrient canal location	lateral part of the caudal side	lateral part of the caudal side	lateral part of the caudal side	lateral part of the caudal side	lateral part of the caudal side	lateral part of the caudal side	lateral part of the caudal side	lateral part of the caudal side	lateral part of the caudal side	lateral part of the caudal side	lateral part of the caudal side	lateral part of the caudal side	lateral part of the caudal side
Humerus	Position of the nutrient canal	mid-diaphysis	in between	in between	around the summit of the olecranon fossa	around the summit of the olecranon fossa	around the summit of the olecranon fossa	mid-diaphysis	mid-diaphysis	around the summit of the olecranon fossa	around the summit of the olecranon fossa	mid-diaphysis	in between	mid-diaphysis
Humerus	Cortical bone thickness moving away frome the growth centre	approximately the same	approximately the same	become thinner	become thinner	become thinner	become thinner	approximately the same	approximately the same	become thinner	become thinner	approximately the same	approximately the same	approximately the same
Humerus	Trabecular bone passing through the medullar cavity	no	no	yes	yes	yes	yes	no	no	yes	yes	no	no	no
Humerus	Form of the transverse section	oval	round	oval	oval	round	oval	oval	round	oval	round	oval	oval	oval
Humerus	Cortical bone thicker on the medial side on transverse section	no	no	yes	no	yes	no	no	no	no	yes	no	no	no
Humerus	Thickest cortical bone observed (thick thin a modifier)	no	no	yes	no	yes	yes	no	no	yes	yes	no	yes	no
Humerus	Thicker compact bone layer under the neck	yes	yes	no	no	no	yes	yes	no	no	no	yes	yes	no
Humerus	Thicker compact bone layer on the humeral head	no	no	no	yes	yes	yes	no	no	no	yes	no	no	no
Humerus	thicker compact bone layer of the greater tubercle	no	no	yes	no	no	no	yes	yes	no	yes	no	yes	yes
Humerus	thicker compact bone layer on the cranial and caudal side of the trochlea	no	no	no	no	yes	no	no	no	yes	yes	no	yes	yes
Humerus	Thinnest compact bone layer at the summit of the olecranon fossa	no	yes	no	yes	no	no	no	no	no	no	no	no	yes
Humerus	Anisotropy at the greater tubercle	isotrope	isotrope	oriented medio-laterally	strongly oriented medio-laterally	strongly oriented medio-laterally	strongly oriented medio-laterally	isotrope	isotrope	oriented medio-laterally	strongly oriented medio-laterally	isotrope	isotrope	isotrope
Humerus	Anisotropy at the lesser tubercle	isotrope	isotrope	oriented medio-laterally	strongly oriented medio-laterally	strongly oriented medio-laterally	strongly oriented medio-laterally	isotrope	isotrope	oriented medio-laterally	strongly oriented medio-laterally	isotrope	isotrope	isotrope
Humerus	Trabecular bone oriented proximo-distally in the distal epiphysis	weakly	in between	strongly	strongly	strongly	strongly	weakly	weakly	strongly	strongly	strongly	in between	in between
Humerus	Higher trabecular BVF in the proximal epiphysis	no	no	no	yes	yes	yes	no	yes	yes	yes	no	yes	no
Humerus	Higher trabecular BVF in the distal epiphysis	no	no	no	no	yes	no	no	no	yes	yes	no	yes	yes
radius	Nutrient canal location	lateral part of the caudal side	lateral part of the caudal side	lateral part of the caudal side	lateral part of the caudal side	lateral part of the caudal side	lateral part of the caudal side	lateral part of the caudal side	lateral part of the caudal side	lateral part of the caudal side	lateral part of the caudal side	lateral part of the caudal side	lateral part of the caudal side	lateral part of the caudal side
radius	Position of the nutrient canal	higher along the interroseous space	mid-interroseous space	mid-interroseous space	lower at the interroseous space	mid-interroseous space	mid-interroseous space	higher along the interroseous space	lower at the interroseous space	mid-interroseous space	mid-interroseous space	lower at the interroseous space	mid-interroseous space	lower at the interroseous space
radius	Cortical bone thickness moving away frome the growth centre	approximately the same	approximately the same	become thinner	become thinner	become thinner	become thinner	approximately the same	approximately the same	become thinner	become thinner	approximately the same	approximately the same	approximately the same
radius	Trabecular bone passing through the medullar cavity	no	no	yes	yes	yes	yes	no	no	yes	yes	no	no	no
radius	Form of the transverse section	oval	oval	oval	oval	oval	oval	oval	oval	oval	oval	oval	oval	oval
radius	Cortical bone thicker on the medial side on transverse section	no	no	yes	no	yes	no	no	yes	yes	yes	no	no	no
radius	Thickest cortical bone observed	no	yes	yes	no	no	no	no	no	yes	yes	no	no	no
radius	Thicker compact bone layer on the cranial side at the articular surface with the humerus	no	no	no	no	yes	no	yes	yes	yes	yes	yes	yes	yes
radius	Thicker compact bone layer on the caudal side at the articular surface with the humerus	no	no	no	no	no	no	yes	no	no	yes	yes	yes	no
radius	thicker compact bone layer in sagittal view at the radial tuberosity	no	no	no	no	no	no	no	no	no	yes	no	no	no
radius	thicker compact bone layer at the articular surface of the scaphoid	yes	yes	yes	yes	yes	yes	yes	yes	yes	yes	yes	yes	yes
radius	Thinnest compact bone layer at the radial styloid process	no	no	no	no	yes	no	yes	yes	yes	yes	no	yes	no
radius	Thinnest compact bone layer at the articular surface with semi-lunar	no	no	no	no	yes	no	no	no	no	yes	yes	yes	no
radius	Anisotropyin the proximal epiphysis	strong	strong	strong	strong	strong	strong	strong	strong	strong	strong	strong	strong	strong
radius	Trabecular bone oriented proximo-distally, then toward the interroseous space	yes	yes	yes	yes	yes	yes	yes	yes	yes	yes	yes	no	yes
radius	Trabecular bone nearly aligned with the proximo-distal axis	strong	strong	strongly	strongly	strongly	strongly	strong	strong	strongly	strongly	strong	strong	strongly
radius	Globally higher trabecular BVF	no	no	yes	yes	yes	yes	no	no	yes	yes	no	no	yes
ulna	Nutrient canal location	cranial side	cranial side	cranial side	cranial side	cranial side	cranial side	cranial side	cranial side	cranial side	cranial side	cranial side	cranial side	cranial side
ulna	Position of the nutrient canal	higher on the articular surface with the humerus	higher on the articular surface with the humerus	lower on the articular surface with the humerus	lower on the articular surface with the humerus	higher on the articular surface with the humerus	higher on the articular surface with the humerus	higher on the articular surface with the humerus	higher on the articular surface with the humerus	higher on the articular surface with the humerus	lower on the articular surface with the humerus	lower on the articular surface with the humerus	lower on the articular surface with the humerus	higher on the articular surface with the humerus
ulna	Medullary space in the fused diaphysis	no	no	no	yes	no	no	no	no	yes	no	no	no	no
ulna	Reduce medullary space in the olecranon	no	no	no	yes	no	no	yes	yes	yes	no	no	no	absent
ulna	Form of the transverse section	oval	oval	triangular	oval	triangular	triangular	oval	oval	triangular	oval	oval	oval	triangular
ulna	Cortical bone thicker on the caudal side on transverse section	no	no	yes	yes	no	yes	no	no	no	yes	no	yes	no
ulna	Thickest cortical bone observed	no	no	yes	yes	no	no	no	no	no	yes	no	yes	no
ulna	Thicker compact bone layer on the cranial side of the olecranon	no	no	no	no	yes	no	no	yes	yes	yes	no	no	no
ulna	Thicker compact bone layer on the caudal side of the olecranon	no	no	no	no	no	no	no	no	yes	yes	no	yes	no
ulna	thicker compact bone layer at the articular surface of the humerus	no	yes	yes	yes	yes	no	yes	yes	yes	yes	yes	yes	no
ulna	thicker compact bone layer at the proximal articular surface of the radius	yes	no	no	yes	no	no	no	no	no	no	yes	no	yes
ulna	Globally higher trabecular BVF	no	no	no	yes	no	no	no	no	yes	yes	no	no	yes
ulna	Lower trabecular BVF at the center top of the olecranon	yes	yes	no	yes	no	no	yes	no	no	no	yes	no	yes
femur	Nutrient canal location	lateral side	cranial part of the medial side	lateral side	caudal part of the medial side	caudal side	lateral side	caudal side	lateral side	cranial side	medial side	lateral side	medial side	cranial side
femur	Position of the nutrient canal	under the femoral neck	mid-diaphysis	mid-diaphysis	mid-diaphysis	mid-diaphysis	under the femoral neck	under the femoral neck	under the femoral neck	under the femoral neck	mid-diaphysis	under the femoral neck	mid-diaphysis	under the femoral neck
femur	Cortical bone thickness moving away frome the growth centre a modif homogeneous et moving away	approximately the same	approximately the same	become thinner	become thinner	become thinner	become thinner	approximately the same	approximately the same	become thinner	become thinner	approximately the same	approximately the same	approximately the same
femur	Trabecular bone passing through the medullar cavity	no	no	yes	yes	yes	yes	no	no	yes	yes	no	no	no
femur	Form of the transverse section	round	round	oval	oval	round	round	round	oval	round	round	round	round	round
femur	Cortical bone thicker on the caudal side on transverse section	no	no	no	no	no	no	yes	no	no	yes	no	no	no
femur	Thickest cortical bone observed	no	no	yes	no	no	no	no	no	no	yes	no	yes	no
femur	Thicker compact bone layer under the neck of the femur	yes	yes	no	no	no	no	yes	yes	no	no	yes	yes	no
femur	Thicker compact bone layer on the fovea capitis	no	no	no	yes	yes	no	no	yes	no	yes	no	no	no
femur	thicker compact bone layer on the top of the femoral head	no	no	yes	no	no	no	no	no	no	yes	no	no	no
femur	thicker compact bone layer at the femoral neck	no	no	yes	no	no	no	no	yes	no	yes	yes	yes	no
femur	Thicker compact bone layer on the greater trochanter	no	no	no	no	yes	no	no	yes	no	no	yes	yes	no
femur	Thicker compact bone layer at the intercondylar space	yes	no	yes	yes	yes	no	yes	yes	yes	yes	yes	yes	no
femur	Thicker compact bone layer at the intercondylar space specifically on the lateral side	no	no	no	no	no	no	yes	yes	no	yes	yes	yes	no
femur	Thicker compact bone layer on the trochlear groove	no	no	yes	no	no	yes	yes	no	no	yes	yes	yes	yes
femur	Thicker compact bone layer on the caudal part of the condyle	no	no	yes	no	no	no	yes	no	no	yes	no	yes	no
femur	Trabecular bone nearly aligned with the proximo-distal axis	no	no	yes	yes	yes	yes	no	no	yes	yes	no	yes	yes
femur	Higher BVF in the greater trochanter	no	no	no	no	yes	yes	no	no	no	yes	no	no	no
femur	Higher BVF near the fovea capitis	no	no	yes	yes	yes	yes	no	no	no	yes	yes	yes	yes
femur	Trabecular bone oriented nearly proximo-distally in the distal epiphysis	no	no	yes	yes	yes	yes	no	no	yes	yes	no	no	no
femur	Higher BVF at the intercondylar space	no	no	yes	no	no	no	no	yes	no	no	yes	yes	yes
femur	Higher BVF at thetrochlear groove	yes	no	no	yes	no	no	no	yes	no	no	yes	yes	yes
femur	Higher BVF at the condyle	no	no	yes	yes	yes	yes	no	no	yes	yes	no	no	no
femur	Highest BVF in the distal epiphysis	no	no	no	yes	no	yes	no	no	yes	yes	no	no	no
tibia	Nutrient canal location	Lateral side	Lateral side	Lateral side	Lateral side	Lateral side	Lateral side	Lateral side	Lateral side	Lateral side	Lateral side	Lateral side	Lateral side	Lateral side
tibia	Position of the nutrient canal	mid-diaphysis	at the tibial crest	at the tibial crest	at the tibial crest	at the tibial crest	at the tibial crest	mid-diaphysis	mid-diaphysis	at the tibial crest	at the tibial crest	mid-diaphysis	mid-diaphysis	at the tibial crest
tibia	Cortical bone thickness moving away frome the growth centre	approximately the same	approximately the same	become thinner	become thinner	become thinner	become thinner	approximately the same	approximately the same	become thinner	become thinner	approximately the same	approximately the same	approximately the same
tibia	Trabecular bone passing through the medullar cavity	no	no	yes	yes	yes	yes	no	no	yes	yes	no	no	no
tibia	Form of the transverse section	triangular	triangular	triangular	triangular	triangular	triangular	triangular	triangular	triangular	triangular	triangular	triangular	triangular
tibia	Cortical bone thicker on the cranial side on transverse section	no	no	yes	no	no	yes	no	no	yes	yes	yes	yes	yes
tibia	Thickest cortical bone observed	no	no	yes	no	no	no	no	no	no	yes	no	yes	no
tibia	Thicker compact bone layer at the tibial crest	yes	no	yes	no	no	no	yes	no	yes	yes	yes	yes	yes
tibia	Thicker compact bone layer at the tintercondylar eminence	no	no	yes	no	yes	no	yes	no	yes	yes	no	yes	yes
tibia	thicker compact bone layer at the medial condyle	yes	no	yes	yes	yes	yes	no	no	yes	yes	no	no	no
tibia	thicker compact bone layer in the distal epiphysis	no	yes	yes	no	no	yes	yes	yes	yes	yes	no	yes	no
tibia	Trabecular bone oriented from the tibial crest to the intercondylar eminence with an angle of 70°	no	no	yes	no	no	no	yes	no	yes	yes	no	yes	no
tibia	Trabecular bone oriented from the tibial crest to the tibial tuberosity nearly perfectly aligned with the proximo-distal axis and then from the tibial tuberosity to the intercondylar eminence cranio-caudally with an angle of 50°	yes	yes	no	yes	yes	yes	no	random	no	no	no	no	yes
tibia	Trabecular bone anisotropic and oriented from the popliteus to the tibial plate	yes	yes	yes	yes	yes	yes	yes	yes	yes	yes	yes	yes	yes
tibia	Trabecular bone oriented nearly perfectly aligned to the proximo-distal axis in the distal epiphysis	no	no	no	no	no	no	no	no	no	no	yes	yes	yes
tibia	Highest BVF in the epiphysis	no	no	no	no	no	no	no	no	yes	yes	no	no	no

## Sheet: Sup. data. 1.6. Thick maps desc
Gradient color scale divided in 6 class from the thinnest to the thickest compact bone layer	1	2	3	4	5	6
All species are sorted from the lightest to the heaviest in each habitat
Humerus		Open			Light c			Hard cover			Montainous
	Gd	An	Cg	Bb	Bt	He	Tq	Cs	Ke	Bj	Oo	Al	Cm
extensor carpi radialis muscle (Wrist extension)	2	3	3	3	5	3	2	5	3	4	5	5	5
anconeus muscle insertion (Elbow extension)	3	3	3	3	4	6	2	3	3	4	3	3	6
triceps brachii caput laterale (Elbow extension)	3	4	4	3	3	5	3	3	3	4	3	3	3
infraspinatus muscle (Shoulder abduction, stabilization and extension)	2	1	1	2	2	1	2	2	1	2	2	3	2
deltoid muscle (Shoulder abduction and shoulder flexion when combined with teres major)	2	1	5	1	1	3	3	3	1	1	3	3	4
brachiocephalicus muscle (Neck flexion and rotation, forelimb protraction)	3	3	3	3	3	5	2	3	1	3	3	3	4
medial extensor digitorum (metacarpo/interphalangeal extension)	2	3	2	3	3	3	2	3	2	3	4	4	4
teres major and latissimus dorsi insertion (shoulder adductor and internal rotation)	3	6	3	5	4	5	3	3	3	4	3	3	3
coracobrachialis muscle (shoulder adductor and internal rotation)	3	4	4	3	5	6	3	4	3	5	3	3	3
pectoralis descendens muscle (shoulder adduction)	2	3	4	3	3	4	2	3	2	3	3	3	4
Radius		Open			Light c			Hard cover			Montainous
	Gd	An	Cg	Bb	Bt	He	Tq	Cs	Ke	Bj	Oo	Al	Cm
Extensor digitorum lateralis (digit IV joints extension)	6	3	4	1	4	3	6	4	3	3	6	4	4
Pronator teres (forearm flexor)	2	2	6	6	2	3	2	2	3	4	2	2	2
Medial thickening	2	1	3	3	2	2	2	2	3	3	1	2	1
Femur		Open			Light c			Hard cover			Montainous
	Gd	An	Cg	Bb	Bt	He	Tq	Cs	Ke	Bj	Oo	Al	Cm
Vastus medialis (Knee extension)	1	2	2	2	2	1	1	1	2	3	1	2	2
Medial vastus intermedius (Knee extension)	3	5	5	4	3	4	2	3	4	3	3	3	5
Lateral vastus intermedius (Knee extension)	2	5	5	3	3	6	3	3	4	3	3	3	3
Cranial vastus intermedius (Knee extension)	3	6	6	3	4	3	3	3	4	4	3	4	5
Gastrocnemius caput mediale (Ankle extension)	4	5	5	4	3	3	6	4	3	3	5	3	4
Gastrocnemius caput laterale (Ankle extension)	6	1	4	1	6	3	6	3	6	6	5	6	1
Semimembranosus (Hip extension, knee flexion)	2	3	4	2	1	2	2	2	2	2	3	4	4
Gluteus superficialis (Hip abduction)	1	1	3	1	1	1	2	1	2	1	2	3	2
Iliacus & Psoas major (Hip flexion, hip external rotation & lumbar region flexion)	3	4	5	4	4	4	2	3	3	6	3	4	6
Pectineus (Hip adduction, ﬂexion and internal rotation)	2	3	3	3	3	3	2	3	4	3	3	4	6
Adductores (Hip adduction)	2	4	5	6	4	6	3	3	6	6	3	4	4
ﬂexor digitorum superﬁcialis (Metacarpo/interphalangeal joints ﬂexion)	6	3	4	2	3	2	2	3	3	4	6	6	3
Tibia		Open			Light c			Hard cover			Montainous
	Gd	An	Cg	Bb	Bt	He	Tq	Cs	Ke	Bj	Oo	Al	Cm
Gluteobiceps (Hip, knee and ankle extension [weakly])	6	2	6	2	1	1	3	3	3	3	3	3	6
Semitendinosus (Hip extension, knee ﬂexion, ankle extension)	3	5	4	4	5	3	3	3	4	3	6	3	6
Caudal flexor digitorum superficialis (Metacarpo/interphalangeal joints ﬂexion)	4	6	3	3	4	2	3	2	3	2	4	2	3
Lateral flexor digitorum superficialis (Metacarpo/interphalangeal joints ﬂexion)	3	6	3	4	5	3	3	3	3	3	3	2	3
Popliteus (Knee ﬂexion and internal rotation)	2	3	3	2	3	1	2	2	2	2	2	2	2
Thickening in the distal epiphysis	3	5	3	4	3	4	4	3	2	2	2	2	2

## Sheet: Sup. data. 1.7. Epiph line obs
Epiphyseal line	Humerus	Radius	Ulna	Femur	Tibia
Bb	0	~	0	~	0
Bj	X	X	X	~	X
Tq	0	X	0	0	0
Bt	~	X	0	~	X
An	~	X	0	X	0
He	~	X	0	0	~
Cg	0	X	0	~	~
Al	0	X	0	0	0
Cm	0	X	0	0	~
Ke	~	X	0	~	~
Gd	X	X	X	0	X
Oo	0	X	0	0	0
Cs	0	X	0	0	0
0	Not visible
~	Not very visible
X	Visible
